# Supplementary material for: Impact of metabolic syndrome and its components on bone remodeling in adolescents
Source: PLoS One. 2021 Jul 1;16(7):e0253892. doi: 10.1371/journal.pone.0253892 (PMC8248706; doi:10.1371/journal.pone.0253892)
Supplement: S1 Data — (XLSX) [file pone.0253892.s001.xlsx]

## Sheet: Female paired
Nº	Sex (F- female)	Age (years)	Tanner stage	Bone age (years)	Weight (kg)	Height (m)	BMI (kg/m²)	Percentile BMI / Age	Z score BMI / Age	Nutritional classification	Lumbar spine BMD (g/cm²)	Femoral BMD (g/cm²)	Total body BMD (g/cm²)	Subtotal body BMD (g/cm²)	Body fat	% Body fat	waist circumference-WC (cm)	percentile of WC by sex and age	Triglycerides (mg/dL)	HDL-cholesterol (mg/dL)	Systolic blood pressure (mmHg)	Diastolic blood pressure (mmHg)	Fasting glucose (mg/dL)	Insulin µU/mL	MetS (+)	Number biochemical alterations	BAP (U/L)	OC (ng/mL)	S-CTx (ng/mL)
1	F	16	M4	15	82	1.565	33.69	98.07	2.07	OBESE	0.921	1.082	1.001	0.879	31428	37.8	95	p>90	139	36	120	80	83	8.63	1	3	53.971	1.585
2	F	12.1	M4		73	1.62	27.82	96.81	1.85	OBESE	1.009	0.982	0.984	0.866		37.1	95	p>90	181	66	120	80	80	17.8	1	3	37.407	4.541	0.97
3	F	12	M3		98.9	1.55	41.21	99	3	EXTREMELY OBESE	1.074	1.03	1.05	0.944	42238.2	42.9	107	p>90	189	28	140	90	80	19.6	1	4	65.437	6.105	1.33
4	F	12.5	M3		83	1.61	32.02	99	2	EXTREMELY OBESE	0.94	0.985	0.939	0.85	30058.5	36.1	107	p>90	151	35	110	70	89	27.4	1	3	131.958	4.543	0.565
5	F	12.1		13	62.8	1.52	26.84	96.65	2	OBESE	1.018	1.1	0.991	0.912	21263.3	34.7	87.5	p>90	85	57	130	75	101	19.8	1	3	74.645	6.033	0.923
6	F	10.5	M3	11	57	1.5	25.53	97.21	2	OBESE	0.718	0.799					85	p>90	214	31	105	75	79	14.9	1	3	142.95	39.422
7	F	16.3	M5	17	84.5	1.6	33.01	97.68	1.99	OBESE	0.852	1.089	1.011	0.889	32510.4	38.7	95	p>90	67	31	120	80	86	9.7	1	3	37.085	14.051
8	F	11.6	M5	12	62.5	1.53	26.7	97.18	1.91	OBESE	0.785	0.883	0.879	0.788	19470.5	31.1	93.5	p>90	149	48	132	77	85	33	1	3	157.325	21.039	1.24
9	F	12.5	M4	13	58	1.53	24.78	94.22	1.57	OVERWEIGHT	0.954	0.88	0.919	0.813	25892.2	38.2	96	p>90	129	46	140	75	104	45.9	1	3	110.904	15.497	1.02
10	F	13.11		14	92	1.69	32.21	98.36	2.13	OBESE	1.033	1.087	0.979	0.905	36847.7	39.9	112	p>90	155	33	120	67	95	24.3	1	3	19.989	29.012	0.719
11	F	12.5	M5	11	61.7	1.61	23.8	93.73	1.53	OVERWEIGHT	0.811	0.832	0.89	0.796	21849.5		85	p>90	157	56	110	70.5	105	19.9	1	3	202.366	34.687	2.16
12	F	12.1		12	56	1.55	23.31	88.63	1.21	OVERWEIGHT	0.604	0.772	0.765	0.703	19554.9	35.3	83.5	p>90	150	39	90	60	90	17.1	1	3	238.95	39.988	1.58
13	F	14.1	M4	16	81.4	1.65	29.9	96.78	1.85	OBESE	1.047	0.834	1.038	0.951	29254.7	35.6	87	p>90	38	38	130	68	87	13.6	1	3	51.507	22.417	1.01
14	F	12.1	M4	14	88.6	1.66	32.15	98.94	2.31	EXTREMELY OBESE	1.033	0.949	0.957	0.847	34937.4	39	96	p>90	244	38	110	80	84	91.4	1	4	153.015	16.221	2.02
15	F	14.6	M5	17	86.5	1.58	34.65	98.78	2.25	EXTREMELY OBESE	1.123	1.055	1.066	0.953	35916.4	41.5	96	p>90	46	38	120	85	93	16.6	1	3	52.159	17.662	0.566
16	F	10.1	M1	11	57.8	1.43	28.27	98.43	2.15	OBESE	0.587	0.794	0.781	0.698	23238.1	39.8	92	p>90	185	47	110	80	77	20.6	1	3	212.225	18.365	1.15
17	F	14.9	M4	14	93.6	1.7	32.73	98.21	2.1	OBESE	1.053	1.163	1.031	0.944	36776.4	39.3	103	p>90	164	37	110	60	98	34.3	1	3	96.075	17.381	0.608
18	F	11.9	M3	12	68	1.55	28.3	97.89	2.03	OBESE	0.876	0.992	0.923	0.844	23447.9	33.8	95	p>90	169	39	135	80	90	31.5	1	4	193.835	28.844	1.58
19	F	10	M2	10	49	1.425	24.3	98.78	2.25	EXTREMELY OBESE	0.6	0.842	0.806	0.734	16802.9	34.3	90	p>90	233	30			69	15.8	1	3	150.586	32.108	1.63
20	F	14.5	M4	15	74	1.68	26.22	92.58	1.45	OVERWEIGHT	1.066	0.97	1.02	0.89	23470	31.5	94	p>90	158	40	100.5	70.5	82		1	3	96.45	16.72	0.88
21	F	13	M4	16	79	1.6	28.71	98.23	2.1	OBESE	1.277	1.25	1.111	1.02	31814.1	40.3	94	p>90	104	38	130.5	80.5	80	16.1	1	3	77.36	19.361	1.11
22	F	10.3	M3	12	58.5	1.46	27.44	98.48	2.16	OBESE	0.688	0.735	0.788	0.711	21487.3	36.5	88	p>90	178	36	110	60	85	8.9	1	3	171.966	18.686	1.72
23	F	11.3	M3	13.6	73	1.53	31.18	99.02	2.33	EXTREMELY OBESE	0.794	0.859	0.854	0.781	26791.7	36.7	105	p>90	160	30	96	66	82		1	3	219.383	39.921	1.27
24	F	13.4	M4	13	75	1.61	28.93	97.16	1.91	OBESE	0.679	0.846	0.824	0.766	27732.9	36.9	97	p>90	152	34	110	70	78	18.5	1	3	168.119	40.401	1.65
Nº	Sex (F- female)	Age (years)	Tanner stage	Bone age (years)	Weight (kg)	Height (m)	BMI (kg/m²)	Percentile BMI / Age	Z score BMI / Age	Nutritional classification	Lumbar spine BMD (g/cm²)	Femoral BMD (g/cm²)	Total body BMD (g/cm²)	Subtotal body BMD (g/cm²)	Body fat	% Body fat	waist circumference-WC (cm)	percentile of WC by sex and age	Triglycerides (mg/dL)	HDL-cholesterol (mg/dL)	Systolic blood pressure (mmHg)	Diastolic blood pressure (mmHg)	Fasting glucose (mg/dL)	Insulin µU/mL	MetS (-)	Number biochemical alterations	BAP (U/L)	OC (ng/mL)	S-CTx (ng/mL)
1	F	12.4	M5	15	75	1.63	28.23	97.4	1.94	OBESE	1.047	1.051	1.044	0.931	25669	33.7	92	p>90	91	32	100	70	71	16.9	0	2	121.027	29.217	1.11
2	F	12.4	M4	12	55	1.615	21.22	84.81	1.03	OVERWEIGHT	0.875	0.951	0.978	0.884	19941.4	35.7			85	47			75	10.4	0	0	144.914	6.679	2.46
3	F	11.8	M3	12	47.5	1.45	22.59	90.89	1.33	OVERWEIGHT	0.516	0.701	0.74	0.671	17837.8	37.2	71	p50-75	52	62	85	50	86	15	0	0	174.201	27.499	1.24
4	F	11.1	M3	12	47.4	1.4	24.18	94.91	1.64	OBESE	0.617	0.855	0.899	0.795	14885.7	31.1	84.5	p>90	87	46	110	60	82	6.3	0	1	155.754	54.714	1.75
5	F	10.11	M3	13	65.5	1.52	28.35	98.44	2.15	OBESE	0.673	0.858	0.824	0.739	29640.8	45.5	94	p>90	107	43	110	60	75	16.5	0	1	128.475	19.772	0.631
6	F	10.26	M3	11	49.3	1.45	23.44	95.2	1.66	OBESE	0.743	0.933	0.833	0.75	19361.4	39.1	84	p>90	92	43	90	60	75	12.6	0	1	181.177	51.065	1.79
7	F	13.5	M5	17	70	1.6	27.34	95.72	1.72	OBESE	0.885	0.89	0.932	0.839	23612.9	33.8	88	p>90	106	44	100	60	94	26.8	0	1	123.296	20.319	0.943
8	F	10.3	M3	12	57	1.54	24.03	96.12	1.77	OBESE	0.671	0.708	0.773	0.71	25378.2	44.1	86	p>90			112	68			0	1	219.17	42.428	1.7
9	F	14.2	M4	13	63.8	1.6	24.92	90.36	1.3	OVERWEIGHT	1.088	1.066	1.064	0.934	20048.9	31.3	83	p75-90	71	45	100	60	77	8	0	0	261.876	60.036	1.71
10	F	12	M4	13.6	44	1.4	22.45	87.93	1.17	OVERWEIGHT	0.695	0.689	0.845	0.735	12126	27.5	74	p75-90	143	43	123	70	89	9.4	0	0	159.114	24.749	1.06
11	F	12.1	M4	11	53.5	1.59	21.16	85.52	1	OVERWEIGHT	0.85	0.856	0.874	0.813	13872.1	25.6			100	43			76	12.9	0	0	134.788	59.178	1.28
12	F	10.6	M3	12	44.9	1.45	21.36	89.32	1.24	OVERWEIGHT	0.732	0.852	0.865	0.762	13118.8	28.9	70	p75-90	89	47	100	60	82	11.7	0	0	202.545	60.306	2.39
13	F	15.11	M5	16	63	1.6	24.61	85.2	1.05	OVERWEIGHT	0.835	0.809	0.886	0.781	22744.1	35.9	88.5	p75-90	90	35	100	60	79	9.6	0	1	143.957	41.738	1.76
14	F	12	M5	14	66.8	1.6	26.09	96.06	1.76	OBESE	0.913	0.998	0.914	0.856	21508.4	32.1	85	p>90	105	50	110	70	85	34.6	0	1	152.936	43.926	1.57
15	F	13.5	M5	17	70	1.6	27.34	95.72	1.72	OBESE	0.885	0.89	0.932	0.839	23612.9	33.8	88	p>90	106	44	100	60	94	26.8	0	1	123.296	20.319	0.943
16	F	11.1	M3	11.12	59	1.54	24.88	94.8	1.63	OBESE	0.861	0.865	0.866	0.791	20994.7	35.6	86	p>90	86	42	108	66	85	20.6	0	1	230.159	58.175	2.3
17	F	11.8	M5	13.6	64.8	1.615	25	95.22	1.67	OBESE	0.992	1.057	0.985	0.889	25440.3	34.1	92.5	p>90	91	37	123	70	80	28.7	0	2	161.23	37.119	1.68
18	F	10.8	M1	12	46	1.48	21	87.35	1.14	OVERWEIGHT	0.625	0.681	0.76	0.665	17724.9	38.5	74	p75-90	65	74	90	60	86	8.1	0	0	226.952	54.543	1.26
19	F	10.4		12	64	1.48	29.22	98.92	2.3	EXTREMELY OBESE	0.791	0.824	0.879	0.801	26744.8	41.6	92	p>90	103	36	98	55	87	18.8	0	2	222.563	37.838	2.36
20	F	12.2	M3	15	57.5	1.59	22.55	88.23	1	OVERWEIGHT	1.015	1.074	1.025	0.941	16381.6	28.6	78.5	p75-90	50	68	97	65	90	13.4	0	0	163.337	12.217	1.28
21	F	12.1	M5	12	65.5	1.56	26.91	96.77	1.85	OBESE	0.851	0.958	0.901	0.805	22366.1	32.8	91	p>90	91	45	130	82	88	28.7	0	2	132.91	44.949	0.712
22	M	11.1	M4	12	61.5	1.63	23.07	93.21	1.49	OVERWEIGHT	0.853	1.041	1.002	0.901	18705.8	30.2	77	p75-90	76	66	110	70	82	11.5	0	0	200.074	44.465	1.86
23	F	11.1	M4	13	73	1.59	28.88	98.52	2.18	EXTREMELY OBESE	0.871	0.961	0.947	0.866	26292.9	35.8	92	p>90	77	37	100	60	82	16.9	0	2	271.174	54.474	1.65
24	F	10.8	M4	13	48.5	1.49	21.85	90.66	1.32	OVERWEIGHT	0.851	0.976	0.943	0.852	12561.8	26	70.5	p75-90	80	43	107	67	84	11.2	0	0	239.481	32.2	2.09

## Sheet: Male paired
Nº	Sex ( M- Male)	Age (years)	Tanner stage	Bone age (years)	Weight (kg)	Height (m)	BMI (kg/m²)	Percentile BMI / Age	Z score BMI / Age	Nutritional classification	Lumbar spine BMD (g/cm²)	Femoral BMD (g/cm²)	Total body BMD (g/cm²)	Subtotal body BMD (g/cm²)	Body fat	% Body fat	waist circumference-WC (cm)	percentile of WC by sex and age	Triglycerides (mg/dL)	HDL-cholesterol (mg/dL)	Systolic blood pressure (mmHg)	Diastolic blood pressure (mmHg)	Fasting glucose (mg/dL)	Insulin µU/mL	MetS (+)	Number biochemical alterations	BAP (U/L)	OC (ng/mL)	S-CTx (ng/mL)
1	M	13.6			61.8	1.68	21.97	83.47	1	OVERWEIGHT	0.873	1.119	1.068	0.996	12641.8	20.5	79	p75-90	244	39	120	80	102	25.8	1	4
2	M	12.1			79.8	1.62	30.48	99	2	EXTREMELY OBESE	0.708	0.975	0.916	0.842	29182.3	36.6		p>90	172	39			92	26.2	1	3	128.05	9.725	1.35
3	M	11.9	G4	14	82	1.66	29.76	99	2	EXTREMELY OBESE	0.914	0.973	0.92	0.869	28646.3	35.1	105.5	p>90	224	38	122	78	91	19.4	1	3	161.787	24.834	2.47
4	M	15.1	G4	13.6	77.5	1.73	25.89	93.2	1.49	OVERWEIGHT	0.804	0.883	0.957	0.863	29943.2	38.2	97	p>90	70	36	110	90	89	22.6	1	3	369.033	46.499
5	M	16	G5	16	84	1.68	29.76	97.28	1.92	OBESE	1.035	1.051	1.075	0.974	24979.4	29.5	96.5	p>90	122	39	133	78	83	18.7	1	3	43.88	16.676	0.806
6	M	13.1		14	84.4	1.55	35.13	99.35	2.48	EXTREMELY OBESE	0.835	0.954	0.873	0.768	36170.6	42.9	112.5	p>90	76	33	130	80	84	20.3	1	3	228.212	65.237	2.32
7	M	12.3		13	97	1.6	37.89	99.55	2.61	EXTREMELY OBESE	0.828	0.966	0.878	0.815	44132.2	45.1	110	p>90	229	39	140	100	82	28.5	1	4	224.86	16.314	1.89
8	M	13	G4	17	92.3	1.71	31.57	98.87	2.28	EXTREMELY OBESE	1.033	1.128	1.001	0.942	28698.1	30.9	100	p>90	69	39	130	80	92	21.9	1	3	134.592	29.375	1.37
9	M	14	G3	14	85.1	1.6	33.24	99.05	2.35	EXTREMELY OBESE	0.81	1.005	0.921	0.834	29972.9	35.3	104	p>90	194	39	150	100	88	14.7	1	4	206.128	44.081	2.13
10	M	14	G3	14	78.6	1.7	27.2	96.42	1.8	OBESE	0.886	1.063	0.971	0.895	24266.4	31	92.5	p>90	86	39	139	74	87	13.6	1	3	222.581	51.118	2.05
11	M	14.7	G4	15	72	1.67	25.82	93.84	1.54	OVERWEIGHT	0.819	1.018	0.928	0.857	20882.3	29	88.5	p75-90	154	38	112	83	91	14.1	1	3	129.584	25.182	0.87
12	M	14.6	G4	15	79.5	1.72	26.87	95.56	1.7	OBESE	1.04	1.353	1.064	1.011	22964.4	28.8	92.3	p75-90	279	33	150	76	102	8.6	1	4	227.596	36.011	1.3
13	M	14.7	G3	14	99	1.72	33.46	99.05	2.35	EXTREMELY OBESE	0.971	1.13	0.959	0.893	34716.1	35.7	109	p>90	142	36	130	80	76	28.5	1	3	137.698	44.451	1.78
14	M	13	G4	13.6	98	1.65	30.86	99.42	2.52	EXTREMELY OBESE	0.75	0.872	0.823	0.759	38489.1	39.4	110	p>90	185	31	130	70	84	27.4	1	3	286.025	16.075	1.23
15	M	11.4	G2	9	61	1.4	31.12	99.11	2.37	EXTREMELY OBESE	0.588	0.69	0.748	0.636	25840.6	42.7	95.5	p>90	326	39	100	80	77	17.5	1	3	91.54	18.507	1.07
16	M	14.8	G3	15.6	98	1.72	33.13	99	2.32	EXTREMELY OBESE	0.985	1.091	0.965	0.907	37610.4	38.5	109	p>90	170	31	130	80	92	51.9	1	4	137.312	42.884	1.35
17	M	11	G2	11	51.5	1.465	24	94.95	1.64	OBESE	0.644	0.822	0.841	0.768	18560.3	36	85	p>90	198	34	117	64.5	81		1	3	133.501	20.007
18	M	12.1	G4	13	78.3	1.775	24.85	94.78	1.62	OBESE	0.854	0.945	0.923	0.874	19351.4	24.5	91	p>90	167	31	140	80	77	9	1	4	193.102	20.606	2.07
Nº	Sex ( M- Male)	Age (years)	Tanner stage	Bone age (years)	Weight (kg)	Height (m)	BMI (kg/m²)	Percentile BMI / Age	Z score BMI / Age	Nutritional classification	Lumbar spine BMD (g/cm²)	Femoral BMD (g/cm²)	Total body BMD (g/cm²)	Subtotal body BMD (g/cm²)	Body fat	% Body fat	waist circumference-WC (cm)	percentile of WC by sex and age	Triglycerides (mg/dL)	HDL-cholesterol (mg/dL)	Systolic blood pressure (mmHg)	Diastolic blood pressure (mmHg)	Fasting glucose (mg/dL)	Insulin µU/mL	MetS (-)	Number biochemical alterations	BAP (U/L)	OC (ng/mL)	S-CTx (ng/mL)
1	M	13	G3	13.6	70.1	1.69	24.51	88.76	1.21	OVERWEIGHT	0.941	1.065	0.984	0.921	14460.7	20.4	90	p>90	96	30	120	70	87	14.1	0	2	143.17	18.882	2.12
2	M	13.5	G4	15	95.8	1.685	33.74	99.18	2.4	EXTREMELY OBESE	0.84	1.238	0.943	0.882	30807.4	32.4	98.5	p>90	94	59	140	75	93	17.2	0	2	269.725	40.198	1.89
3	M	14.9	G4	14	68	1.68	24.09	85.9	1.08	OVERWEIGHT	0.924	1.041	1.001	0.918	16351.4	24	82	p75-90	89	42	110	60	88	15.9	0	0	219.325	57.489	1.54
4	M	11		13	46.8	1.5	20.8	88.17	1.18	OVERWEIGHT	0.564	0.7	0.776	0.696	11034.5	23.6	98.5	p>90	56	42	120	80	80	14.7	0	2	415.366	39.492	1.97
5	M	14.9	G5	16	81.5	1.83	24.34	89.67	1.26	OVERWEIGHT	0.882	1.1	1.062	1.023	16445.3	20.8	89.4	p75-90	100	32	122	59	91	11.1	0	1	204.544	10.481	1.48
6	M	11.11	G3	14	72.2	1.67	25.89	96.98	1.88	OBESE	0.794	0.944	0.89	0.825	22216.2	30.4	91.5	p>90	130	36	103	68	89	12.2	0	2	303.412	22.966	1.92
7	M	13.2	G4	13.6	75.5	1.58	30.24	98.49	2.17	OBESE	0.732	0.994	0.911	0.817	20506.8	27	94.5	p>90	90	35	120	70	99	30.9	0	2	262.252	37.6	2.13
8	M	13.3	G4	13.6	65	1.575	26.04	95.85	1.73	OBESE	0.704	1.032	0.898	0.824	17233.1	26.3	87.9	p90	178	44	110	70	73	21.1	0	2	272.655	58.347	2.19
9	M	13		14	82	1.79	25.59	95.29	1.67	OBESE	0.76	1.091	1.028	0.977	17926.9	21.8	92	p>90	62	55	130	68	91	12.2	0	2	263.809	60.496	2.46
10	M	14	G3	14	78	1.6	30.47	98.38	2.14	OBESE	0.691	0.956	0.864	0.802	29404	37.6	99	p>90	202	54	120	70	91	26.8	0	2	214.263	33.2	1.69
11	M	14.11	G4	13.6	80.8	1.73	27	95.34	1.68	OBESE	0.722	0.595	0.928	0.844	21356.8	26.3	96	p>90	79	60	107	67	86	16.5	0	1	236.917	21.851	1.42
12	M	13.1	G3		56	1.56	23.01	87.71	1.16	OVERWEIGHT	0.609	0.808	0.855	0.765	15729.9	27.7	80.5	p75-90	83	66	120	80	85	8.2	0	1	208.026	46.461	2.06
95	M	12.9	G4	13.6	98	1.65	36	99	2.53	EXTREMELY OBESE	1.039	1.14	1.056	0.978	38347.7	38.8	104	p>90	73	38	125	75	88	20	0	2	229.016	51.591	2.12
14	M	13.5		13	70.5	1.64	26.21	95.88	1.74	OBESE	0.71	0.829	0.837	0.749	27577.7	39	93.5	p>90	117	45	110	70	94	9.9	0	1	200.339	27.802	2.04
15	M	10.9	G2		42.2	1.45	20.07	85.79	1.07	OVERWEIGHT	0.666	0.796	0.772	0.692	17355.2	33.1	85	p>90	81	43	110	70	84	7.6	0	1	198.461	53.103	1.91
75	M	14	G3	13.6	67.5	1.65	24.61	92.23	1	OVERWEIGHT	0.753	0.859	0.903	0.811	23897.9	35.6	99.5	p>90	56	30	100	60	78	6.4	0	2	256.762	10.367	1.32
17	M	11	G2	11.6	58.5	1.59	23.14	93.02	1.48	OVERWEIGHT	0.762	0.861	0.87	0.783	16835.1	30.5	81	p90	190	42	111.5	70	80	15.2	0	2	222.765	35.357	2.5
18	M	13.2	G4	13.6	75.5	1.58	30.24	98.49	2.17	OBESE	0.732	0.994	0.911	0.817	20506.8	27	94.5	p>90	90	35	120	70	99	30.9	0	2	262.252	37.6	2.13
